# Supplementary material for: Long-Term Progression and Rapid Decline in Hearing Loss in Patients with a Point Mutation at Nucleotide 3243 of the Mitochondrial DNA
Source: Life (Basel). 2022 Apr 6;12(4):543. doi: 10.3390/life12040543 (PMC9033132; doi:10.3390/life12040543)
Supplement: Supplementary file 1 [file life-12-00543-s001.zip]

Archive with 1 entries (1 files):
- life-1644065-supplementary.pdf
